# Supplementary material for: Optimization of Protoplast Preparation and Establishment of Genetic Transformation System of an Arctic-Derived Fungus Eutypella sp
Source: Front Microbiol. 2022 Apr 6;13:769008. doi: 10.3389/fmicb.2022.769008 (PMC9019751; doi:10.3389/fmicb.2022.769008)
Supplement: Supplementary file 1 [file Data_Sheet_1.ZIP]

Archive with 57 entries (46 files):
- Primary Data/Primary Data/
- Primary Data/Primary Data/Figure1/
- Primary Data/Primary Data/Figure1/Figure1.xlsx
- Primary Data/Primary Data/Figure2/
- Primary Data/Primary Data/Figure2/a.tif
- Primary Data/Primary Data/Figure2/b.tif
- Primary Data/Primary Data/Figure3/
- Primary Data/Primary Data/Figure3/Figure3.xlsx
- Primary Data/Primary Data/Figure4/
- Primary Data/Primary Data/Figure4/Figure4.xlsx
- Primary Data/Primary Data/Figure5/
- Primary Data/Primary Data/Figure5/a.jpg
- Primary Data/Primary Data/Figure5/b.tif
- Primary Data/Primary Data/Figure6/
- Primary Data/Primary Data/Figure6/3PDA.jpg
- Primary Data/Primary Data/Figure6/3RM.jpg
- Primary Data/Primary Data/Figure6/3SH.jpg
- Primary Data/Primary Data/Figure6/3SR.jpg
- Primary Data/Primary Data/Figure6/3YEPS.jpg
- Primary Data/Primary Data/Figure6/4PDA.jpg
- Primary Data/Primary Data/Figure6/4RM.jpg
- Primary Data/Primary Data/Figure6/4SH.jpg
- Primary Data/Primary Data/Figure6/4SR.jpg
- Primary Data/Primary Data/Figure6/4YEPS.jpg
- Primary Data/Primary Data/Figure6/5PDA.jpg
- Primary Data/Primary Data/Figure6/5RM.jpg
- Primary Data/Primary Data/Figure6/5SH.jpg
- Primary Data/Primary Data/Figure6/5SR.jpg
- Primary Data/Primary Data/Figure6/5YEPS.jpg
- Primary Data/Primary Data/Figure6/6PDA.jpg
- Primary Data/Primary Data/Figure6/6RM.jpg
- Primary Data/Primary Data/Figure6/6SH.jpg
- Primary Data/Primary Data/Figure6/6SR.jpg
- Primary Data/Primary Data/Figure6/6YEPS.jpg
- Primary Data/Primary Data/Figure6/7PDA.jpg
- Primary Data/Primary Data/Figure6/7RM.jpg
- Primary Data/Primary Data/Figure6/7SH.jpg
- Primary Data/Primary Data/Figure6/7SR.jpg
- Primary Data/Primary Data/Figure6/7YEPS.jpg
- Primary Data/Primary Data/Figure6/8PDA.jpg
- Primary Data/Primary Data/Figure6/8RM.jpg
- Primary Data/Primary Data/Figure6/8SH.jpg
- Primary Data/Primary Data/Figure6/8SR.jpg
- Primary Data/Primary Data/Figure6/8YEPS.jpg
- Primary Data/Primary Data/Figure7/
- Primary Data/Primary Data/Figure7/Figure7.xlsx
- Primary Data/Primary Data/Figure8/
- Primary Data/Primary Data/Figure8/a.jpg
- Primary Data/Primary Data/Figure8/b.jpg
- Primary Data/Primary Data/Figure8/c.jpg
- Primary Data/Primary Data/Figure8/d.jpg
- Primary Data/Primary Data/Figure8/e.jpg
- Primary Data/Primary Data/Figure8/f.jpg
- Primary Data/Primary Data/Figure9/
- Primary Data/Primary Data/Figure9/Figure9.tif
- Primary Data/Primary Data/Table4/
- Primary Data/Primary Data/Table4/Table5.xlsx
