# Supplementary material for: Optimization of Protoplast Preparation and Establishment of Genetic Transformation System of an Arctic-Derived Fungus Eutypella sp
Source: Front Microbiol. 2022 Apr 6;13:769008. doi: 10.3389/fmicb.2022.769008 (PMC9019751; doi:10.3389/fmicb.2022.769008)
Supplement: Supplementary file 1 [file Data_Sheet_1.ZIP › Primary Data/Primary Data/Figure1/Figure1.xlsx]

## Sheet: Sheet1
液-液	10
		中格菌数平均值	大格总菌数	稀释倍数	菌数（个/mL）	菌数（个/50 mL）
计数1	梯度		×25	×稀释倍数	×10000	×50
	1	4.4	110	1	1.1e+06	5.5e+07
	2	1.2	30	1	300000	15000000
	3	0.2	5	1	50000	2500000
	4	0	0	1	0	0
计数2	1	4.8	120	1	1200000	60000000
	2	1.2	30	1	300000	15000000
	3	0	0	1	0	0
	4	0	0	1	0	0
计数3	1	4.8	120	1	1200000	60000000
	2	1.2	30	1	300000	15000000
	3	0.2	5	1	50000	2500000
	4	0	0	1	0	0
固-液	10
		中格菌数平均值	大格总菌数	稀释倍数	菌数（个/mL）	菌数（个/50 mL）
计数1	梯度		×25	×稀释倍数	×10000	×50
	1	0	0	1	0	0
	2	0	0	1	0	0
	3	2.8	70	1	700000	35000000
	4	0.2	5	1	50000	2500000
计数2	1	0	0	1	0	0
	2	0	0	1	0	0
	3	4.2	105	1	1050000	52500000
	4	0.2	5	1	50000	2500000
计数3	1	0	0	1	0	0
	2	0	0	1	0	0
	3	2.8	70	1	700000	35000000
	4	0.2	5	1	50000	2500000
