# Supplementary material for: Optimization of Protoplast Preparation and Establishment of Genetic Transformation System of an Arctic-Derived Fungus Eutypella sp
Source: Front Microbiol. 2022 Apr 6;13:769008. doi: 10.3389/fmicb.2022.769008 (PMC9019751; doi:10.3389/fmicb.2022.769008)
Supplement: Supplementary file 1 [file Data_Sheet_1.ZIP › Primary Data/Primary Data/Figure3/Figure3.xlsx]

## Sheet: Sheet1
KCl	10								MgSO4	10								蔗糖	10
		中格菌数平均值	大格总菌数	稀释倍数	菌数（个/mL）	菌数（个/50 mL）					中格菌数平均值	大格总菌数	稀释倍数	菌数（个/mL）	菌数（个/50 mL）					中格菌数平均值	大格总菌数	稀释倍数	菌数（个/mL）	菌数（个/50 mL）
计数1	梯度		×25	×稀释倍数	×10000	×50			计数1	梯度		×25	×稀释倍数	×10000	×50			计数1	梯度		×25	×稀释倍数	×10000	×50
	1	0.6	15	1	150000	7500000				1	0.8	20	1	200000	10000000				1	0.2	5	1	50000	2500000
	2	0.6	15	1	150000	7500000				2	2.8	70	1	700000	35000000				2	0	0	1	0	0
	3	0.8	20	1	200000	10000000				3	1.2	30	1	300000	15000000				3	0.2	5	1	50000	2500000
计数2	1	0.4	10	1	100000	5000000			计数2	1	0.6	15	1	150000	7500000			计数2	1	0.2	5	1	50000	2500000
	2	0.8	20	1	200000	10000000				2	2.6	65	1	650000	32500000				2	0.2	5	1	50000	2500000
	3	0.4	10	1	100000	5000000				3	0.6	15	1	150000	7500000				3	0.2	5	1	50000	2500000
计数3	1	0.6	15	1	150000	7500000			计数3	1	0.6	15	1	150000	7500000			计数3	1	0	0	1	0	0
	2	1	25	1	250000	12500000				2	2.6	65	1	650000	32500000				2	0	0	1	0	0
	3	0.6	15	1	150000	7500000				3	1	25	1	250000	12500000				3	0	0	1	0	0
NaCl	10								山梨醇	10								甘露醇	10
		中格菌数平均值	大格总菌数	稀释倍数	菌数（个/mL）	菌数（个/50 mL）					中格菌数平均值	大格总菌数	稀释倍数	菌数（个/mL）	菌数（个/50 mL）					中格菌数平均值	大格总菌数	稀释倍数	菌数（个/mL）	菌数（个/50 mL）
计数1	梯度		×25	×稀释倍数	×10000	×50			计数1	梯度		×25	×稀释倍数	×10000	×50			计数1	梯度		×25	×稀释倍数	×10000	×50
	1	8.2	205	1	2.05e+06	1.025e+08				1	0.2	5	1	50000	2500000				1	0.2	5	1	50000	2500000
	2	5.6	140	1	1400000	70000000				2	0.2	5	1	50000	2500000				2	0.2	5	1	50000	2500000
	3	4.6	115	1	1.15e+06	5.75e+07				3	0	0	1	0	0				3	0	0	1	0	0
计数2	1	7.8	195	1	1950000	97500000			计数2	1	0.2	5	1	50000	2500000			计数2	1	0.2	5	1	50000	2500000
	2	5.6	140	1	1400000	70000000				2	0.2	5	1	50000	2500000				2	0	0	1	0	0
	3	4.4	110	1	1.1e+06	5.5e+07				3	0	0	1	0	0				3	0.2	5	1	50000	2500000
计数3	1	8.4	210	1	2100000	105000000			计数3	1	0	0	1	0	0			计数3	1	0.2	5	1	50000	2500000
	2	6.6	165	1	1650000	82500000				2	0.2	5	1	50000	2500000				2	0	0	1	0	0
	3	6.8	170	1	1700000	85000000				3	0	0	1	0	0				3	0	0	1	0	0
