# Supplementary material for: Optimization of Protoplast Preparation and Establishment of Genetic Transformation System of an Arctic-Derived Fungus Eutypella sp
Source: Front Microbiol. 2022 Apr 6;13:769008. doi: 10.3389/fmicb.2022.769008 (PMC9019751; doi:10.3389/fmicb.2022.769008)
Supplement: Supplementary file 1 [file Data_Sheet_1.ZIP › Primary Data/Primary Data/Figure4/Figure4.xlsx]

## Sheet: Sheet1
缓冲液	10								酶浓度	10
		中格菌数平均值	大格总菌数	稀释倍数	菌数（个/mL）	菌数（个/50 mL）					中格菌数平均值	大格总菌数	稀释倍数	菌数（个/mL）	菌数（个/50 mL）
计数1	梯度		×25	×稀释倍数	×10000	×50			计数1	梯度		×25	×稀释倍数	×10000	×50
	0.65	14.8	370	1	3700000	185000000				1	12.8	320	1	3200000	160000000
	0.7	17.6	440	1	4.4e+06	2.2e+08				2	4	100	1	1000000	50000000
	0.75	10.2	255	1	2.55e+06	1.275e+08				3	3.8	95	1	950000	47500000
	0.8	9.6	240	1	2400000	120000000				4	6	150	1	1500000	75000000
	0.85	10	250	1	2500000	125000000				5	7.4	185	1	1850000	92500000
计数2	0.65	16	400	1	4000000	200000000			计数2	1	9.4	235	1	2350000	117500000
	0.7	18.4	460	1	4.6e+06	2.3e+08				2	5	125	1	1250000	62500000
	0.75	11.2	280	1	2800000	140000000				3	3.4	85	1	850000	42500000
	0.8	9	225	1	2250000	112500000				4	4	100	1	1000000	50000000
	0.85	10.4	260	1	2600000	130000000				5	5.2	130	1	1300000	65000000
计数3	0.65	16.6	415	1	4.15e+06	2.075e+08			计数3	1	10.4	260	1	2600000	130000000
	0.7	19.4	485	1	4.85e+06	2.425e+08				2	3.2	80	1	800000	40000000
	0.75	13.8	345	1	3450000	172500000				3	2	50	1	500000	25000000
	0.8	12.6	315	1	3150000	157500000				4	4.8	120	1	1200000	60000000
	0.85	11.6	290	1	2900000	145000000				5	5.4	135	1	1350000	67500000
酶解时间	25								酶解温度	10
		中格菌数平均值	大格总菌数	稀释倍数	菌数（个/mL）	菌数（个/50 mL）					中格菌数平均值	大格总菌数	稀释倍数	菌数（个/mL）	菌数（个/50 mL）
计数1	梯度		×25	×稀释倍数	×10000	×50			计数1	梯度		×25	×稀释倍数	×10000	×50
	1	6.2	155	0.4	620000	31000000				24	12.6	315	1	3150000	157500000
	2	11	275	0.4	1100000	55000000				26	13.2	330	1	3300000	165000000
	3	15.4	385	0.4	1540000	77000000				28	15.4	385	1	3850000	192500000
	4	22.4	560	0.4	2240000	112000000				30	19.4	485	1	4.85e+06	2.425e+08
	5	26.2	655	0.4	2620000	131000000				32	6.2	155	1	1550000	77500000
	6	24.6	615	0.4	2460000	123000000			计数2	24	9.6	240	1	2400000	120000000
计数2	1	5.4	135	0.4	540000	27000000				26	12.8	320	1	3200000	160000000
	2	11.4	285	0.4	1140000	57000000				28	12.8	320	1	3200000	160000000
	3	21.4	535	0.4	2140000	107000000				30	26.8	670	1	6700000	335000000
	4	28	700	0.4	2800000	140000000				32	7.2	180	1	1800000	90000000
	5	24	600	0.4	2400000	120000000			计数3	24	10.6	265	1	2650000	132500000
	6	31.4	785	0.4	3140000	157000000				26	14.8	370	1	3700000	185000000
计数3	1	7	175	0.4	700000	35000000				28	11.8	295	1	2950000	147500000
	2	12	300	0.4	1200000	60000000				30	19.6	490	1	4.9e+06	2.45e+08
	3	22.4	560	0.4	2240000	112000000				32	9.2	230	1	2.3e+06	1.15e+08
	4	25.8	645	0.4	2580000	129000000
	5	30.2	755	0.4	3020000	151000000
	6	29.8	745	0.4	2980000	149000000
