# Supplementary material for: Optimization of Protoplast Preparation and Establishment of Genetic Transformation System of an Arctic-Derived Fungus Eutypella sp
Source: Front Microbiol. 2022 Apr 6;13:769008. doi: 10.3389/fmicb.2022.769008 (PMC9019751; doi:10.3389/fmicb.2022.769008)
Supplement: Supplementary file 1 [file Data_Sheet_1.ZIP › Primary Data/Primary Data/Figure7/Figure7.xlsx]

## Sheet: Sheet1
培养基	平行1	平行2	平行3
YEPS	0.0985	0.1074	0.0912
SR	0.092	0.0883	0.0763
RM	0.0727	0.0744	0.0684
SH	0.0002	0	0
PDA	0.0222	0.0195	0.0182
再生情况	1	阴性1	2	阴性2	3	阴性3	平行1	平行2	平行3
YEPS	336	8	360	9	408	8	32.8	35.1	40
SR	320	10	288	7	312	7	31	28.1	30.5
RM	160	11	136	9	158	10	14.9	12.7	14.8
SH	10	6	6	3	4	7	0.4	0.3	-0.3
PDA	64	10	88	15	48	9	5.4	7.3	3.9
