# Supplementary material for: Optimization of Protoplast Preparation and Establishment of Genetic Transformation System of an Arctic-Derived Fungus Eutypella sp
Source: Front Microbiol. 2022 Apr 6;13:769008. doi: 10.3389/fmicb.2022.769008 (PMC9019751; doi:10.3389/fmicb.2022.769008)
Supplement: Supplementary file 1 [file Data_Sheet_1.ZIP › Primary Data/Primary Data/Table4/Table5.xlsx]

## Sheet: Sheet1
正交
		中格菌数平均值	大格总菌数	稀释倍数	菌数（个/mL）	菌数（个/50 mL）
计数1	梯度		×25	×稀释倍数	×10000	×50
	1	7.2	180	1	1800000	90000000
	2	4.8	120	1	1200000	60000000
	3	5.8	145	1	1450000	72500000
	4	10.4	260	1	2600000	130000000
	5	8.8	220	1	2.2e+06	1.1e+08
	6	7.2	180	1	1800000	90000000
	7	17.2	430	1	4300000	215000000
	8	6.4	160	1	1600000	80000000
	9	8	200	1	2000000	100000000
计数2	1	5	125	1	1250000	62500000
	2	5.8	145	1	1450000	72500000
	3	5.2	130	1	1300000	65000000
	4	7.2	180	1	1800000	90000000
	5	6.2	155	1	1550000	77500000
	6	4.6	115	1	1.15e+06	5.75e+07
	7	20	500	1	5000000	250000000
	8	7.8	195	1	1950000	97500000
	9	6.4	160	1	1600000	80000000
计数3	1	6.6	165	1	1650000	82500000
	2	3.8	95	1	950000	47500000
	3	5.2	130	1	1300000	65000000
	4	6.6	165	1	1650000	82500000
	5	8	200	1	2000000	100000000
	6	5.6	140	1	1400000	70000000
	7	27.2	680	1	6800000	340000000
	8	8.4	210	1	2100000	105000000
	9	7.6	190	1	1900000	95000000
计数4	1	5.8	145	1	1450000	72500000
	2	5.6	140	1	1400000	70000000
	3	5.6	140	1	1400000	70000000
	4	8.4	210	1	2100000	105000000
	5	9	225	1	2250000	112500000
	6	7.6	190	1	1900000	95000000
	7	22.4	560	1	5600000	280000000
	8	8.4	210	1	2100000	105000000
	9	6	150	1	1500000	75000000
计数5	1	6.8	170	1	1700000	85000000
	2	4.2	105	1	1050000	52500000
	3	5	125	1	1250000	62500000
	4	8.8	220	1	2.2e+06	1.1e+08
	5	6.4	160	1	1600000	80000000
	6	5.8	145	1	1450000	72500000
	7	32.4	810	1	8100000	405000000
	8	9.2	230	1	2.3e+06	1.15e+08
	9	7.4	185	1	1850000	92500000
计数6	1	6.4	160	1	1600000	80000000
	2	5.6	140	1	1400000	70000000
	3	4.2	105	1	1050000	52500000
	4	8.2	205	1	2.05e+06	1.025e+08
	5	9.6	240	1	2400000	120000000
	6	5.6	140	1	1400000	70000000
	7	28.4	710	1	7100000	355000000
	8	7.8	195	1	1950000	97500000
	9	7.6	190	1	1900000	95000000
